# Supplementary material for: Identifying the Optimal Exercise Prescription for Patients with Coronary Artery Disease Undergoing Cardiac Rehabilitation: Protocol for a Systematic Review and Network Meta-Analysis of Randomized Control Trials
Source: Int J Environ Res Public Health. 2022 Sep 28;19(19):12317. doi: 10.3390/ijerph191912317 (PMC9566022; doi:10.3390/ijerph191912317)
Supplement: Supplementary file 1 [file ijerph-19-12317-s001.zip]

Archive with 1 entries (1 files):
- ijerph-1913558-supplementary.pdf
